# Supplementary material for: Expression of CISH, an Inhibitor of NK Cell Function, Increases in Association with Ovarian Cancer Development and Progression
Source: Biomedicines. 2023 Jan 21;11(2):299. doi: 10.3390/biomedicines11020299 (PMC9952877; doi:10.3390/biomedicines11020299)
Supplement: Supplementary file 1 [file biomedicines-11-00299-s001.zip]

Archive with 1 entries (1 files):
- biomedicines-2157080-supplementary.pdf
